# Supplementary material for: Data on urinary pteridines as a discriminator of atherosclerotic risk in patients with diabetes
Source: Data Brief. 2022 Feb 2;41:107897. doi: 10.1016/j.dib.2022.107897 (PMC8857561; doi:10.1016/j.dib.2022.107897)
Supplement: Supplementary file 1 [file mmc1.xlsx]

## Sheet: Sheet1
Subject No.	age (years)	gender (men-0; women-1)	diabetes therapy (no-0; oral drug alone-1; insulin-2)	smokers (non-0; light-1; heavy-2)	alcohol drinking (non-0; occasional-1; regular-2)	body mass index	hemoglobin A1c (%)	urinary albumin (mg/mg cr)	urinary pteridines (mM/g cr)
1	63	1	1	0	0	21.8079	9.2	1.15433	13.5157
2	80	0	1	0	0	25.7117	7.7	118.674	9.49836
3	83	0	1	0	0	20.3428	10.2	0.220509	12.5144
4	69	0	1	2	0	22.076	6.6	0.297205	20.7975
5	59	0	1	0	2	25.1778	6.1	65.7284	10.5896
6	61	1	0	0	0	32.9088	6.1	3.58141	50.675
7	77	0	1	0	2	29.0468	5.9	0.479743	9.00229
8	60	0	1	1	2	22.9673	10.1	6.0793	17.8913
9	81	1	1	0	0	28.5903	6.4	6.30792	14.1761
10	75	0	1	0	0	27.6817	14.2	1.69436	28.2428
11	71	1	2	0	0	39.3047	10.3	14.1104	9.00674
12	69	0	1	0	0	24.7225	7.4	0.398007	8.69179
13	68	0	0	0	2	33.1904	9.9	75.7653	16.0156
14	62	1	1	0	0	34.2263	7.3	0.896492	12.3679
15	70	0	1	2	2	27.0937	6.7	4.77796	21.3347
16	76	0	1	2	0	27.7556	6.9	30.4204	33.9164
17	70	0	1	2	0	22.5605	6.4	1.07405	20.2436
18	70	0	1	0	2	21.5663	7.7	2.16225	11.8371
19	76	1	1	0	0	23.2123	6.2	93.5605	11.7297
20	49	1	1	0	0	37.1094	6.5	0.204113	12.3615
21	65	0	1	2	0	28.582	8.7	1.00341	12.1784
22	55	1	2	0	0	33.8377	10.8	3.53804	19.7432
23	78	1	2	0	2	26.0734	6.7	31.1944	15.762
24	58	0	1	0	0	18.3689	6	155.907	14.2826
25	61	1	1	0	0	26.8962	7	481.075	37.0246
26	71	0	1	0	2	18.726	6.8	0.313752	10.6205
27	70	0	1	0	0	24.1259	7.6	3.05276	8.21354
28	71	0	0	0	0	21.1327	6.1	0.182648	8.86602
29	64	0	1	0	0	23.457	8.9	11.9063	9.5742
30	62	0	1	0	0	25.1693	6.7	1.40542	16.8729
31	70	0	1	0	0	25.3616	8.9	1.66801	20.4537
32	74	0	1	2	2	24.0506	6.5	4.92849	15.9279
33	67	0	1	1	2	20.8307	6.7	9.54218	14.7358
34	69	0	2	0	2	18.9162	7.6	0.453787	10.234
35	45	0	1	0	2	28.6288	7.2	3.93199	8.93065
36	65	1	1	0	0	24.7496	6.5	1.2167	21.021
37	70	0	1	0	0	21.954	6.8	4.36522	27.8101
38	67	0	1	0	2	27.9091	6.7	0.325407	6.74235
39	70	1	0	0	0	21.1187	7.2	4.035	12.6989
40	61	0	1	0	0	30.0242	8.4	0	15.5523
41	65	0	2	0	0	22.6211	6.6	0.590395	15.3261
42	79	0	1	0	2	22.6444	6.4	173.979	19.2868
43	72	0	1	0	2	23.8367	7.1	1.02682	11.6499
44	66	0	1	2	1	27.4473	7.9	1.8981	11.6736
45	70	1	1	0	1	23.5948	6.5	0.233886	13.9326
46	81	1	1	0	0	22.75	6.9	1.19244	16.6559
47	55	0	1	2	1	24.6445	6.7	43.1524	29.0597
48	76	1	1	0	2	23.8229	6.5	0.231355	16.9369
49	70	0	1	0	0	23.0373	10.4	0.231355	16.9369
50	66	1	0	0	2	21.9858	6.8	11.0994	20.9017
51	64	0	1	0	2	26.1649	8.1	40.0703	13.2061
52	66	1	1	0	2	23.7559	7.8	3.88593	17.1815
53	78	1	1	0	0	27.5556	7	0	19.5723
54	75	1	0	0	2	32.2812	6.2	34.3243	10.1629
55	77	0	1	0	2	24.1253	6.6	1.09216	14.5735
56	65	0	1	0	0	26.8865	7.4	0.469166	12.3558
57	72	0	1	0	0	25.4097	6.9	8.3572	21.344
58	51	0	1	2	2	23.0778	6.6	0	15.8445
59	69	0	1	0	0	26.5625	7.4	0.323227	7.43099
60	71	1	1	0	0	24.3791	6.8	15.3949	18.6909
61	75	0	1	0	0	23.5948	7.1	2.23163	7.71601
62	48	0	1	0	2	34.3707	7.6	0.482249	8.8904
63	52	1	1	0	0	28.0499	7.4	0.823001	8.06124
64	73	0	1	1	1	31.6432	7.6	1.70751	9.27823
65	70	1	1	0	0	22.9398	6.9	7.01219	31.6713
66	73	1	1	0	0	27.7195	6.8	2.75346	9.85863
67	71	1	1	0	0	27.5375	6.6	0.424313	10.5249
68	68	1	1	0	2	25.3302	6.2	0.858451	11.0359
69	73	0	1	0	2	22.8197	6.7	7.04581	11.8284
70	53	0	1	1	0	17.4329	6.4	0.495346	35.1753
71	46	0	2	2	2	18.9388	7.1	9.33182	17.0777
72	67	1	0	0	0	21.5879	6.3	0.621538	13.6306
73	81	0	1	0	0	22.4931	6.1	18.2579	17.0459
74	71	0	1	1	2	25.1149	7.9	1.96382	18.2233
75	62	1	1	0	0	25.9794	7	0.640044	26.0955
76	65	0	0	2	0	19.983	7.7	0.784298	16.559
77	59	0	1	2	2	23.5061	6.4	0.173463	13.6512
78	83	0	1	0	2	21.6737	5.9	1.03296	13.4815
79	80	1	2	0	1	19.8779	6.1	0.964932	30.2161
80	61	1	0	0	1	19.1066	5.6	1.0716	12.1065
81	70	1	1	0	1	26.0108	6.2	0.135034	8.33958
82	89	0	1	0	0	21.3333	8.3	2.59446	9.733
83	84	1	1	0	0	18.3556	6.6	12.7661	29.9738
84	75	1	2	0	0	27.0222	6.7	5.1767	13.0278
85	79	0	1	1	2	20.2848	6.6	0.383264	9.02459
86	77	0	1	2	0	27.0051	6.1	11.8297	22.2662
87	71	0	1	0	0	25.6522	8.2	0.44649	51.0432
88	67	1	1	0	0	23.4369	6.1	0.386421	11.6149
89	85	0	2	0	0	19.1016	6.3	2.00614	36.3917
90	87	1	1	0	0	30.5367	6.4	0	8.27651
91	65	0	1	0	0	35.7756	6.8	1.59891	6.84272
92	84	0	2	1	0	28.5932	6.1	18.8728	12.1967
93	58	0	1	1	0	22.9123	7.8	0.0916692	12.2935
94	70	0	1	0	1	27.1447	7	1.84261	6.38771
95	77	1	1	0	1	28.8351	7.4	3.60023	14.5626
96	66	1	1	0	0	29.4729	6.3	0	20.5816
97	54	0	1	1	0	20.9611	5.6	1.82035	11.3032
98	70	1	1	0	0	24.9851	5.9	1.28876	13.8054
99	66	0	1	2	0	26.802	6.1	2.61161	14.4254
100	73	0	2	0	2	31.5008	7.3	0.219162	6.88545
101	82	1	2	0	0	19.2234	6.3	0.329451	9.23626
102	74	0	1	0	2	26.818	8.8	0.706454	32.2466
103	71	0	2	2	0	22.0793	5.3	13.1236	15.9091
104	81	1	1	0	0	26.0145	5.7	1.7505	25.7603
105	45	0	1	0	0	31.2075	9.1	5.25258	9.57112
106	55	0	1	0	2	32.7862	6.3	2.2107	8.73817
107	53	0	1	1	1	31.2394	6.4	0.344028	21.1081
108	45	0	1	2	0	39.6985	6.1	0.797972	38.8519
109	81	0	1	0	1	24.3438	6.6	2.80507	9.77428
110	73	0	1	0	2	25.5296	7.3	0.956212	24.1563
111	72	1	1	0	0	24.2651	7.7	0.502241	14.2211
112	72	0	1	0	2	24.739	5.8	1.16577	10.166
113	50	0	1	0	0	23.5883	9.8	0.30725	20.3194
114	68	1	1	0	0	24.8204	7	0.46778	20.734
115	66	0	1	2	0	19.3983	7.8	20.9955	33.2709
116	65	1	1	0	0	34.8584	8.3	0.499514	8.14695
117	76	0	1	0	2	21.2183	6.3	0.286233	7.10443
118	68	0	2	0	0	23.2886	7.6	0	13.9014
119	66	0	1	2	0	25.2281	5.9	0.316566	16.7218
120	46	0	0	2	0	31.4157	6.6	5.54045	27.659
121	76	1	1	0	0	16.8459	5.8	1.23709	10.003
122	81	0	1	0	2	20.4794	7	2.35463	15.4512
123	70	0	1	0	0	18.7856	6.7	0.574493	23.2888
124	62	1	1	0	2	27.234	7.2	1.45753	8.76026
125	71	0	0	0	2	26.9282	6.6	0	12.3126
126	67	0	1	0	1	25.0528	7.8	1.70908	8.21111
127	81	0	1	0	0	23.1084	6.4	0.640444	55.1476
128	71	1	1	0	0	29.7351	6.6	6.37942	9.85055
129	65	0	1	0	0	25.1246	8.3	0.189592	4.95964
130	82	0	1	0	2	24.1261	7.1	10.6458	12.67
131	76	0	1	0	2	28.9021	6.8	1.33108	13.587
132	61	0	0	0	1	17.9171	6.9	0.873323	17.0064
133	80	0	1	0	2	24.135	7.3	1.612	10.0985
134	65	0	1	2	0	21.83	6.1	5.96431	33.2584
135	46	1	1	0	0	36.8405	7.1	0.826615	7.19634
136	82	0	2	0	0	21.1566	7.6	32.1378	24.0447
137	73	0	1	0	2	19.0444	6.9	0.528885	21.432
138	69	0	2	0	0	28.2284	7.1	93.672	27.8436
139	76	0	1	0	2	25.3396	6.6	29.1946	12.9235
140	72	0	0	0	2	24.8635	6.9	0.798986	12.8509
141	60	1	1	0	0	18.3798	6.4	2.48843	13.1208
142	73	0	1	0	0	25.9389	7	0	7.84171
143	65	0	1	0	0	32.4918	6.7	47.8531	12.2037
144	54	1	0	2	2	18.427	5.9	16.8839	48.1168
145	75	1	1	0	0	23.8987	6.1	225.587	13.0205
146	70	1	0	0	0	32.0855	6.1	227.128	26.783
147	67	0	1	0	0	31.4879	6.5	6.15101	10.2607
148	76	0	1	0	2	23.3355	7.5	4.14003	20.0345
149	70	0	1	0	2	24.278	7.3	0.565485	7.86024
150	63	0	1	0	2	22.3258	6.9	0.819101	9.32598
151	77	1	1	0	2	23.4711	6.4	1.53698	27.2352
152	72	1	1	0	0	33.7651	7.2	1.53689	22.9911
153	67	0	1	0	0	22.6324	7.3	2.22523	15.2038
154	91	1	1	0	0	20.0386	6	0.882973	15.5002
155	74	1	1	0	0	17.1035	6.9	0.882973	15.5002
156	77	0	2	0	0	23.5172	8.8	0.642053	12.1146
157	52	1	2	1	0	22.0073	6.2	45.1611	22.3433
158	69	1	1	0	0	24.0156	7.1	2.93559	18.3906
159	78	0	1	1	0	24.3642	7.3	313.212	15.6285
160	66	0	1	2	0	21.7924	7.4	3.66093	26.411
161	72	0	1	0	0	21.4017	6.2	0.948057	9.91062
162	70	1	0	0	0	20.27	6.6	1.87788	21.1765
163	73	0	1	0	0	17.5399	7.7	3.2112	15.5016
164	60	0	2	1	1	30.6425	9.3	8.8978	10.6176
165	76	0	2	0	0	26.0899	7.8	337.441	14.0062
166	61	1	1	0	0	22.2959	6.2	3.31189	31.7709
167	75	0	2	1	2	30.9352	7.3	83.0152	13.0384
168	62	0	1	2	2	28.3236	7.5	0.0895202	10.1969
169	83	0	1	0	1	20.557	7.6	9.5511	14.8656
170	48	0	0	2	1	23.1834	5.4	0.235094	12.8144
171	83	0	1	0	2	26.41	7.8	2.37964	10.69
172	67	1	0	0	1	23.6957	6.9	0.301879	12.7022
173	72	1	1	0	0	23.6957	6.5	40.3792	19.4282
174	71	0	1	0	1	25.4437	7.5	2.6753	9.6337
175	64	1	1	0	0	20.7284	7.3	1.38846	19.2421
176	67	1	1	0	0	22.5466	7	1.74363	10.9718
177	73	1	2	0	0	21.1761	10.9	60.0438	18.9855
178	73	1	1	0	2	27.0408	8	1.41207	13.6996
179	86	1	2	0	0	29.4128	7.6	2.47592	11.7403
180	67	1	1	0	0	26.7069	8.2	1.3811	21.9439
181	70	1	2	1	0	19.91	7.7	1.66308	29.4402
182	80	1	2	0	0	27.0847	6.8	2.18235	18.7981
183	69	1	2	0	2	27.3319	8.9	21.8839	19.891
184	51	0	1	0	2	22.9774	6.5	1.33297	9.52906
185	78	1	1	0	0	15.4595	7.2	2.75829	8.65367
186	47	0	0	2	0	46.8138	5.9	3.50718	17.4729
187	81	1	1	0	0	24.3999	6.7	1.85039	17.1644
188	71	1	1	0	0	23.0344	5.7	1.43908	19.0878
189	74	0	1	0	0	22.4167	6.5	1.03328	8.11417
190	78	1	1	0	0	18.7588	7.9	15.3166	16.6333
191	87	1	1	0	2	30.788	5.6	97.5384	15.9629
192	86	0	1	2	0	22.7985	6.3	0.532841	10.931
193	79	1	1	0	0	22.5069	6.8	61.8933	18.806
194	82	1	0	0	1	23.451	7.1	1.22564	13.7792
195	67	0	1	1	2	23.3534	5.8	1.92221	26.1249
196	81	1	1	0	0	29.2274	6.8	87.0326	13.1637
197	74	0	1	2	2	24.1605	6.4	0.67869	11.375
198	35	0	1	0	0	24.2363	7.8	2.57417	8.46531
199	57	1	1	0	1	23.4466	7.5	2.2554	10.7019
200	87	1	1	0	0	25.8733	6.4	6.28755	10.0461
201	55	0	1	0	1	23.4741	6.4	0.244276	13.2674
202	63	0	1	2	2	26.8123	7.8	2.97655	7.76925
203	69	0	1	2	2	19.8347	7	1.06505	14.9818
204	79	1	1	0	1	20.9466	6.4	139.651	25.9837
205	79	1	1	0	0	20.7886	7.3	0.795124	8.74754
206	83	1	1	0	0	23.1247	7.8	8.31226	12.1774
207	59	0	1	1	1	21.6751	6.2	4.60739	13.1322
208	65	0	1	1	2	23.6362	6.9	5.30778	13.2184
209	63	0	1	1	2	22.5897	7.9	35.8359	8.99311
210	74	1	0	0	2	21.8788	6.1	45.7291	25.8452
211	81	0	1	2	2	22.8508	6	4.89901	8.04543
212	66	1	1	0	0	23.5077	7.1	0.933075	11.0995
213	64	1	1	0	2	25.3546	6.9	0.473655	22.2176
214	51	0	2	1	1	29.0533	10.9	12.369	13.1827
215	86	0	2	2	0	23.5134	6.3	1.53917	67.2503
216	84	1	2	0	0	29.4168	6.3	241.143	15.8442
217	69	0	1	2	1	30.7123	5.6	2.39216	10.6695
218	60	1	1	0	0	24.717	7.4	9.19191	14.2412
219	76	0	1	2	2	26.6954	6.2	1.97566	7.07286
220	44	0	1	2	0	27.4691	8.5	7.67558	13.9588
221	69	1	0	0	0	17.1399	6.4	1.26987	15.0963
222	60	0	1	2	2	24.2989	6.8	0.336032	14.1194
223	78	1	1	0	0	29.7145	6.1	3.6361	18.2182
224	85	1	1	0	0	23.4835	6.6	9.25902	13.8941
225	62	0	1	2	2	20.9762	6.5	1.93081	17.2255
226	76	1	1	2	0	19.1897	6.3	0.941607	34.5815
227	54	0	2	2	1	23.6408	12.9	7.60347	14.3324
228	68	0	1	2	2	26.6877	6.4	0.377944	10.5564
229	71	0	1	2	2	21.1807	6.9	1.65812	7.57408
230	79	1	1	0	0	19.9472	6.2	2.1673	11.3207
231	58	0	1	1	2	28.3076	6.9	1.63842	9.40797
232	58	0	1	2	2	17.7778	6.4	3.7768	14.4337
233	49	0	1	1	2	20.6432	7.9	7.79774	44.317
234	79	1	0	0	1	21.5627	7.2	0.97901	7.99413
235	73	0	2	2	1	22.4528	9.5	2.1788	11.245
236	75	0	2	2	2	27.4515	9.2	0.626632	26.6953
237	75	0	1	2	2	23.5148	6	18.3152	9.72962
238	74	0	1	0	2	22.4593	7.4	0.622161	7.44452
239	63	0	2	2	2	16.836	8.3	0.645131	14.0087
240	76	1	1	0	2	34.3383	7.1	0	12.4462
241	78	0	1	0	2	22.9811	5.7	46.4995	11.4142
242	37	0	2	2	0	23.0747	10.3	1.4711	23.8483
243	61	0	0	2	2	31.4269	5.5	0.351659	10.4091
244	86	0	1	2	2	24.5809	6.6	4.05293	16.2663
245	45	0	1	2	1	30.2422	5.9	0.366695	6.56609
246	62	0	1	2	2	25.0865	7	7.76804	11.6021
247	79	1	1	0	0	20.9012	5.9	33.6878	11.2839
248	43	0	1	2	0	23.3143	9.5	0.263969	23.4426
249	77	1	1	0	0	25.8613	7.9	1.1027	15.6884
250	70	0	2	1	2	20.2618	11.1	10.5746	12.1432
251	78	1	1	0	0	22.4618	6.6	2.0495	10.412
252	78	0	1	2	0	27.4006	7	115.521	17.7446
253	86	0	1	0	0	21.1203	8	39.3213	9.76451
254	71	1	1	0	0	32.4142	7.8	1.06288	13.244
255	74	0	1	0	2	26.8441	7.8	1.96398	14.2531
256	66	1	1	0	0	27.9064	10.5	3.73006	14.1301
257	82	0	2	0	1	22.5896	7.7	0.302834	40.3807
